# Supplementary material for: Somatic Mutation Trajectories Define Prognostically Distinct Subtypes and Shape the Tumor Microenvironment in Gastric Cancer
Source: Genes (Basel). 2026 Apr 30;17(5):536. doi: 10.3390/genes17050536 (PMC13205182; doi:10.3390/genes17050536)
Supplement: Supplementary file 1 [file genes-17-00536-s001.zip]

Archive with 1 entries (1 files):
- genes-4184845-supplementary.xlsx
