# Supplementary material for: Somatic Mutation Trajectories Define Prognostically Distinct Subtypes and Shape the Tumor Microenvironment in Gastric Cancer
Source: Genes (Basel). 2026 Apr 30;17(5):536. doi: 10.3390/genes17050536 (PMC13205182; doi:10.3390/genes17050536)
Supplement: Supplementary file 1 [file genes-17-00536-s001.zip › genes-4184845-supplementary.xlsx]

## Sheet: Table S1
Supplementary Table S1: Gene-to-family mapping of somatic mutations in gastric cancer
Gene family name	Individual gene names
SYNE	SYNE1, SYNE2, SYNE3, SYNE4
FAT	FAT1, FAT2, FAT3, FAT4
CSMD	CSMD1, CSMD2, CSMD3
CDH	CDH1, CDH2, CDH3, CDH4, CDH5, CDH6, CDH7, CDH8, CDH9, CDH10, CDH11, CDH12, CDH13, CDH15, CDH16, CDH17, CDH18, CDH19, CDH20, CDH22, CDH23, CDH24, CDH25, CDH26, CDHR1, CDHR2, CDHR3, CDHR4, CDHR5
PCDH	PCDH1, PCDH7, PCDH8, PCDH9, PCDH10, PCDH11, PCDH12, PCDH15, PCDH17, PCDH18, PCDH19, PCDHA3, PCDHA4, PCDHA5, PCDHA6, PCDHA7, PCDHA8, PCDHA9, PCDHA10, PCDHA11, PCDHA12, PCDHA13, PCDHAC2, PCDHB1, PCDHB2, PCDHB3, PCDHB4, PCDHB5, PCDHB6, PCDHB7, PCDHB8, PCDHB9, PCDHB10, PCDHB11, PCDHB12, PCDHB13, PCDHB14, PCDHB15, PCDHB16, PCDHGA1, PCDHGA2, PCDHGA3, PCDHGA4, PCDHGA5, PCDHGA6, PCDHGA7, PCDHGA8, PCDHGA9…
DNAH	DNAH1, DNAH2, DNAH3, DNAH5, DNAH6, DNAH7, DNAH8, DNAH9, DNAH10, DNAH11, DNAH12, DNAH14, DNAH17
NOTCH	NOTCH1, NOTCH2, NOTCH3, NOTCH4
ERBB	ERBB2, ERBB3, ERBB4
FGF	FGF1, FGF2, FGF3, FGF4, FGF5, FGF6, FGF7, FGF8, FGF9, FGF10, FGF11, FGF12, FGF13, FGF14, FGF16, FGF17, FGF18, FGF19, FGF20, FGF22, FGFR1, FGFR2, FGFR3, FGFR4, FGFRL1, FGFR1OP2
KMT	KMT2A, KMT2B, KMT2C, KMT2D, KMT2E, KMT5A, KMT5B, KMT5C
BMP	BMP1, BMP2, BMP3, BMP4, BMP5, BMP6, BMP7, BMP8, BMP10, BMP15, BMPR1A, BMPR1B, BMPR2, SMAD1, SMAD2, SMAD3, SMAD4, SMAD5, SMAD6, SMAD7, SMAD9

## Sheet: Table S2
Supplementary Table S2: Marker gene sets for cancer-associated fibroblasts (CAFs) used in ssGSEA analysis
Gene set	Reference	Reference numbers
1	Zhang C, Sun D, Li C, et al. Development of cancer-associated fibroblasts subtype and prognostic model in gastric cancer and the landscape of tumor microenvironment. The International Journal of Biochemistry & Cell Biology, 2022, 152: 106309.	67
2	Zhao Z, Mak T K, Shi Y, et al. Integrative analysis of cancer-associated fibroblast signature in gastric cancer. Heliyon, 2023, 9(9).	68
3	Mak T K, Li X, Huang H, et al. The cancer-associated fibroblast-related signature predicts prognosis and indicates immune microenvironment infiltration in gastric cancer. Frontiers in immunology, 2022, 13: 951214.	69
4	http://www.broad.mit.edu/gsea/msigdb/	33

## Sheet: Table S3
Supplementary Table S3. Stage-associated genes correlated with SuStaIn-inferred evolutionary progression in AP and GP subtypes
Common Genes	ADGRL3, AL354861.3, BSPRY, CH25H, COQ2, CSRNP3, DEPDC1, DTX3, EPM2AIP1, F10, FAXDC2, FIGN, FUZ, GALNT16, GTF2A2, H2AZ1, H3P16, MAD2L1, MLH1, MMP24, PBK, TCEA2, VSTM2L
Sub1-Specific	AARD, ABCA8, ABCC8, ABHD17C, ABHD8, AC004846.1, AC007319.1, AC007541.1, AC007743.1, AC009093.7, AC009812.3, AC011005.4, AC011451.2, AC011455.8, AC011472.4, AC015712.1, AC015922.2, AC016747.1, AC019205.1, AC022146.2, AC025271.4, AC026801.2, AC073270.2, AC090825.1, AC092042.3, AC092384.1, AC096733.2, AC100788.1, AC104232.3, AC120036.4, AC127070.1, AC127070.2, AC139795.1, ACMSD, ADCY5, AFF3, AL03281…
Sub2-Specific	ABITRAM, AC006213.2, AC079447.1, AC087343.1, ADAMTSL3, ALKAL1, ARMCX2, ATP5F1C, ATP5IF1, BEX4, C1QBP, CARD11, CCNB2, CDC123, CFAP221, CHL1, CKS2, CLEC3B, CNTN4, COL4A5, COL4A6, COX6C, CTNND2, CYC1, CYGB, EDNRB, ELN, EML1, F2RL2, FAT4, FENDRR, FMOD, FOXF1, FRAS1, FRZB, GALNT17, GREM2, H2AZP3, H3C1, HMBS, HMGB1P5, HRNR, IL34, KIF3C, LINC02381, LRRN4CL, LTBP2, LYG1, MATN3, METTL7A, MFAP4, MRPL13, MT…

## Sheet: Table S4
Supplementary Table S4. AP and GP signature gene sets derived from TCGA-STAD for cross-cohort and single-cell validation
ap_genes	SCN2B, SCN3A, SCN4A, SCN9A,KRT14, PKP1, SPRR3, SPRR1B, SPRR2E
gp_genes	SDHB, SDHD, CYC1, NDUFS1, ATP5F1A,COL4A5, ELN

## Sheet: Table S5
Supplementary Table S5. Sensitivity analysis of SuStaIn model robustness after excluding hyper-mutated large genes (TTN and MUC16).
Original Model
Subtype1：PCDH,CDH,TP53,TTN,DNAH,SYNE,LRP1B,CSMD,MUC16,FGF,FAT,ERBB,BMP,KMT,ARID1A,OBSCN,NOTCH
Subtype2：DNAH,ARID1A,PCDH,FAT,KMT,CDH,BMP,TP53,CSMD,MUC16,OBSCN,SYNE,NOTCH,FGF,LRP1B,ERBB
Validation Model
Subtype1：PCDH,CDH,TP53,DNAH,SYNE,LRP1B,CSMD,FGF,FAT,ERBB,BMP,KMT,ARID1A,OBSCN,NOTCH
Subtype2：DNAH,PCDH,ARID1A,BMP,FAT,TP53,CDH,KMT,CSMD,OBSCN,SYNE,NOTCH,FGF,LRP1B,ERBB
"Original" refers to the initial model including 17 features; "Validation" refers to the model after excluding TTN and MUC16. The high degree of consistency in the top-ranked early-stage mutations (e.g., TP53 in Subtype 1, DNAH/ARID1A/PCDH in Subtype 2) demonstrates that the inferred evolutionary trajectories are robust and not driven by passenger mutations in long genes.
Comparison of mutation temporal ordering between the original and validation models.
Original Model						Validation Model

## Sheet: Table S6
Supplementary Table S6. Assessment of model assignment confidence and temporal uncertainty.
Histograms show the distribution of posterior probabilities for (A) subtype assignment (P_subtype) and (B) evolutionary stage assignment (P_stage). The high mean posterior probabilities (0.947 and 0.935, respectively) indicate that the stratification of patients into AP and GP trajectories is mathematically robust, and each sample's position along the pseudo-temporal axis is recovered with high p…

## Sheet: Table S7
Supplementary Table S7. Comparison of pan-cohort genomic features between AP and GP subtypes.
Metric	AP (Median)	GP (Median)	P-value (Mann-Whitney U)
TMB (Mutations)	128.5	142.5	0.29
Mutation Velocity (TMB/Age)	2.007	2.154	0.354
MATH Score (Heterogeneity)	27.063	26.375	0.36
FGA (CNA burden)	0.238	0.245	0.394

## Sheet: Table S8
Supplementary Table S8. Distribution of AP and GP subtypes across TCGA molecular classifications.
TCGA Subtype	AP (n, %)	GP (n, %)	Total
CIN	88 (62.86%)	52 (37.14%)	140
EBV	11 (42.31%)	15 (57.69%)	26
GS	38 (67.86%)	18 (32.14%)	56
MSI	43 (67.19%)	21 (32.81%)	64

## Sheet: Table S9
Supplementary Table S9.Module-Trait correlations with AJCC Staging.
Module	Correlation (r)	P-value
MEturquoise	0.1	0.05
MEblue	-0.07	0.2
MEbrown	-0.04	0.4
